# Supplementary material for: Electrostatic Patterning of Nanofibrous Microcapsules for Three-Dimensional Cell Culture
Source: J Funct Biomater. 2026 Jan 15;17(1):42. doi: 10.3390/jfb17010042 (PMC12842361; doi:10.3390/jfb17010042)
Supplement: Supplementary file 1 [file jfb-17-00042-s001.zip]

Archive with 1 entries (1 files):
- jfb-4042185-supplementary.pdf
